# Supplementary material for: Machine learning-based detection of immune-mediated diseases from genome-wide cell-free DNA sequencing datasets
Source: NPJ Genom Med. 2022 Sep 14;7:55. doi: 10.1038/s41525-022-00325-w (PMC9470560; doi:10.1038/s41525-022-00325-w)
Supplement: Supplementary file 2 — Supplemental dataset [file 41525_2022_325_MOESM2_ESM.xlsx]

## Sheet: cohort 1 repeated inconclusive
PATIENT ID	Indication	Inconclusive result	Maternal Age	Ethnicity
NIPTIP1	SLE	Inconclusive_QS	34	Caucasian
NIPTIP2	SLE	Inconclusive_QS	28	African
NIPTIP3	SLE	Inconclusive_QS	33	Caucasian
NIPTIP4	Other/Unknown/Healthy	Inconclusive_QS	NA	NA
NIPTIP5	Other/Unknown/Healthy	Inconclusive_QS	32	Caucasian
NIPTIP6	SLE	Inconclusive_QS	38	Caucasian
NIPTIP7	SLE	Inconclusive_QS	26	Caucasian
NIPTIP8	Other/Unknown/Healthy	Inconclusive_QS	45	Unknown
NIPTIP9	Other/Unknown/Healthy	Inconclusive_QS	33	Caucasian
NIPTIP10	Other/Unknown/Healthy	Inconclusive_QS	NA	NA
NIPTIP11	OtherAID	Inconclusive_QS	43	Caucasian
NIPTIP12	Other/Unknown/Healthy	Inconclusive_QS	36	Caucasian
NIPTIP13	IBD	Inconclusive_QS	29	Caucasian
NIPTIP14	Other/Unknown/Healthy	Inconclusive_QS	NA	NA
NIPTIP15	Blood disorder	Inconclusive_QS	26	Caucasian
NIPTIP16	OtherAID	Inconclusive_QS	29	Caucasian
NIPTIP17	IBD	Inconclusive_QS	26	Unknown
NIPTIP18	Other/Unknown/Healthy	Inconclusive_QS	20	Caucasian
NIPTIP19	Other/Unknown/Healthy	Inconclusive_QS	35	Unknown
NIPTIP20	Other/Unknown/Healthy	Inconclusive_QS	NA	NA
NIPTIP21	Other/Unknown/Healthy	Inconclusive_QS	25	Unknown
NIPTIP22	Other/Unknown/Healthy	Inconclusive_QS	32	Unknown
NIPTIP23	Other/Unknown/Healthy	Inconclusive_QS	28	Unknown
NIPTIP24	Other/Unknown/Healthy	Inconclusive_QS	25	Caucasian
NIPTIP25	SLE	Inconclusive_QS	NA	NA
NIPTIP26	IBD	Inconclusive_QS	27	Caucasian
NIPTIP27	Other/Unknown/Healthy	Inconclusive_QS	27	Unknown
NIPTIP28	Blood disorder	Inconclusive_QS	26	Caucasian
NIPTIP29	Other/Unknown/Healthy	Inconclusive_QS	35	Unknown
NIPTIP30	Other/Unknown/Healthy	Inconclusive_QS	35	Caucasian
NIPTIP31	Blood disorder	Inconclusive_QS	38	Caucasian
NIPTIP32	Other/Unknown/Healthy	Inconclusive_QS	17	Caucasian
NIPTIP33	Other/Unknown/Healthy	Inconclusive_QS	34	Asian
NIPTIP34	Other/Unknown/Healthy	Inconclusive_QS	30	Arabic
NIPTIP35	Other/Unknown/Healthy	Inconclusive_QS	NA	NA
NIPTIP36	Other/Unknown/Healthy	Inconclusive_QS	26	African
NIPTIP37	Other/Unknown/Healthy	Inconclusive_QS	28	Unknown
NIPTIP38	Other/Unknown/Healthy	Inconclusive_QS	31	Unknown
NIPTIP39	Other/Unknown/Healthy	Inconclusive_QS	30	Caucasian
NIPTIP40	Other/Unknown/Healthy	Inconclusive_QS	28	Caucasian
NIPTIP41	OtherAID	Inconclusive_QS	31	Unknown
NIPTIP42	OtherAID	Inconclusive_QS	29	Other: Saudi Arabia
NIPTIP43	Other/Unknown/Healthy	Inconclusive_QS	29	Unknown
NIPTIP44	Other/Unknown/Healthy	Inconclusive_QS	33	Unknown
NIPTIP45	Other/Unknown/Healthy	Inconclusive_QS	25	African
NIPTIP46	Other/Unknown/Healthy	Inconclusive_QS	36	Unknown
NIPTIP47	Other/Unknown/Healthy	Inconclusive_QS	30	Caucasian
NIPTIP48	OtherAID	Inconclusive_QS	23	Unknown
NIPTIP49	Other/Unknown/Healthy	Inconclusive_QS	24	Caucasian
NIPTIP50	SLE	Inconclusive_QS	NA	NA
NIPTIP51	Other/Unknown/Healthy	Inconclusive_QS	35	Caucasian
NIPTIP52	Other/Unknown/Healthy	Inconclusive_QS	23	African
NIPTIP53	SLE	Inconclusive_QS	NA	NA
NIPTIP54	SLE	Inconclusive_QS	32	Caucasian
NIPTIP55	OtherAID	Inconclusive_QS	32	Caucasian
NIPTIP56	Other/Unknown/Healthy	Inconclusive_QS	26	Caucasian
NIPTIP57	Other/Unknown/Healthy	Inconclusive_QS	36	Caucasian
NIPTIP58	Other/Unknown/Healthy	Inconclusive_QS	30	Unknown
NIPTIP59	Blood disorder	Inconclusive_QS	29	Caucasian
NIPTIP60	Other/Unknown/Healthy	Inconclusive_QS	33	Unknown
NIPTIP61	Other/Unknown/Healthy	Inconclusive_QS	28	Caucasian
NIPTIP62	Other/Unknown/Healthy	Inconclusive_QS	29	Caucasian
NIPTIP63	Other/Unknown/Healthy	Inconclusive_QS	36	Caucasian
NIPTIP64	Other/Unknown/Healthy	Inconclusive_QS	30	Arabic
NIPTIP65	Other/Unknown/Healthy	Inconclusive_QS	37	Caucasian
NIPTIP66	Other/Unknown/Healthy	Inconclusive_QS	39	Unknown
NIPTIP67	Other/Unknown/Healthy	Inconclusive_QS	40	African
NIPTIP68	SLE	Inconclusive_QS	29	Caucasian
NIPTIP69	Other/Unknown/Healthy	Inconclusive_QS	34	Caucasian
NIPTIP70	OtherAID	Inconclusive_QS	28	Caucasian
NIPTIP71	Other/Unknown/Healthy	Inconclusive_QS	35	Unknown
NIPTIP72	Other/Unknown/Healthy	Inconclusive_QS	25	Arabic
NIPTIP73	Other/Unknown/Healthy	Inconclusive_QS	38	Caucasian
NIPTIP74	Other/Unknown/Healthy	Inconclusive_QS	35	African
NIPTIP75	Other/Unknown/Healthy	Inconclusive_QS	37	Caucasian
NIPTIP76	OtherAID	Inconclusive_QS	39	Unknown
NIPTIP77	Other/Unknown/Healthy	Inconclusive_QS	30	Arabic
NIPTIP78	Other/Unknown/Healthy	Inconclusive_QS	30	Caucasian
NIPTIP79	Other/Unknown/Healthy	Inconclusive_QS	37	Caucasian
NIPTIP80	Other/Unknown/Healthy	Inconclusive_QS	25	Caucasian
NIPTIP81	Other/Unknown/Healthy	Inconclusive_QS	27	Caucasian
NIPTIP82	Other/Unknown/Healthy	Inconclusive_QS	27	Unknown
NIPTIP83	Other/Unknown/Healthy	Inconclusive_QS	28	Caucasian
NIPTIP84	Other/Unknown/Healthy	Inconclusive_QS	25	Unknown
NIPTIP85	Other/Unknown/Healthy	Inconclusive_QS	27	Caucasian
NIPTIP86	Blood disorder	Inconclusive_QS	28	Caucasian
NIPTIP87	Other/Unknown/Healthy	Inconclusive_QS	NA	NA
NIPTIP88	SLE	Inconclusive_QS	26	Caucasian
NIPTIP89	Other/Unknown/Healthy	Inconclusive_QS	36	Caucasian
NIPTIP90	Other/Unknown/Healthy	Inconclusive_LowFF	30	Caucasian
NIPTIP91	SLE	Inconclusive_QS	NA	NA
NIPTIP92	Other/Unknown/Healthy	Inconclusive_QS	30	Unknown
NIPTIP93	Other/Unknown/Healthy	Inconclusive_QS	29	Caucasian
NIPTIP94	Other/Unknown/Healthy	Inconclusive_QS	32	Arabic
NIPTIP95	IBD	Inconclusive_QS	31	Caucasian
NIPTIP96	Other/Unknown/Healthy	Inconclusive_QS	37	Unknown
NIPTIP97	OtherAID	Inconclusive_QS	44	Caucasian
NIPTIP98	Other/Unknown/Healthy	Inconclusive_QS	26	Caucasian
NIPTIP99	Other/Unknown/Healthy	Inconclusive_QS	26	Unknown
NIPTIP100	Other/Unknown/Healthy	Inconclusive_LowFF	30	Arabic
NIPTIP101	Other/Unknown/Healthy	Inconclusive_QS	NA	NA
NIPTIP102	Other/Unknown/Healthy	Inconclusive_QS	26	Unknown
NIPTIP103	Other/Unknown/Healthy	Inconclusive_LowFF	25	Caucasian
NIPTIP104	Other/Unknown/Healthy	Inconclusive_QS	30	Caucasian
NIPTIP105	Other/Unknown/Healthy	Inconclusive_LowFF	23	Arabic
NIPTIP106	Other/Unknown/Healthy	Inconclusive_QS	43	Caucasian
NIPTIP107	OtherAID	Inconclusive_QS	39	Unknown
NIPTIP108	Other/Unknown/Healthy	Inconclusive_QS	26	Caucasian
NIPTIP109	SLE	Inconclusive_QS	32	Arabic
NIPTIP110	Other/Unknown/Healthy	Inconclusive_LowFF	32	Caucasian
NIPTIP111	Other/Unknown/Healthy	Inconclusive_QS	26	Caucasian
NIPTIP112	Other/Unknown/Healthy	Inconclusive_LowFF	30	Unknown
NIPTIP113	Other/Unknown/Healthy	Inconclusive_QS	28	Caucasian
NIPTIP114	Other/Unknown/Healthy	Inconclusive_QS	21	Caucasian
NIPTIP115	IBD	Inconclusive_QS	35	Caucasian
NIPTIP116	Other/Unknown/Healthy	Inconclusive_QS	30	Caucasian
NIPTIP117	OtherAID	Inconclusive_LowFF	33	Caucasian
NIPTIP118	OtherAID	Inconclusive_LowFF	38	Caucasian
NIPTIP119	Other/Unknown/Healthy	Inconclusive_QS	32	Arabic
NIPTIP120	Other/Unknown/Healthy	Inconclusive_LowFF	29	Unknown
NIPTIP121	Other/Unknown/Healthy	Inconclusive_QS	31	Arabic
NIPTIP122	Other/Unknown/Healthy	Inconclusive_QS	37	Caucasian
NIPTIP123	Blood disorder	Inconclusive_QS	34	Arabic
NIPTIP124	Other/Unknown/Healthy	Inconclusive_QS	31	Asian
NIPTIP125	Blood disorder	Inconclusive_LowFF	32	Caucasian
NIPTIP126	Other/Unknown/Healthy	Inconclusive_QS	28	Arabic
NIPTIP127	Other/Unknown/Healthy	Inconclusive_QS	29	Caucasian
NIPTIP128	Other/Unknown/Healthy	Inconclusive_LowFF	NA	NA
NIPTIP129	OtherAID	Inconclusive_LowFF	23	Caucasian
NIPTIP130	Other/Unknown/Healthy	Inconclusive_LowFF	31	Unknown
NIPTIP131	Other/Unknown/Healthy	Inconclusive_LowFF	26	Caucasian
NIPTIP132	Other/Unknown/Healthy	Inconclusive_LowFF	28	Caucasian
NIPTIP133	Other/Unknown/Healthy	Inconclusive_QS	21	Unknown
NIPTIP134	Other/Unknown/Healthy	Inconclusive_LowFF	35	Arabic
NIPTIP135	Other/Unknown/Healthy	Inconclusive_LowFF	35	Caucasian
NIPTIP136	Other/Unknown/Healthy	Inconclusive_LowFF	28	Unknown
NIPTIP137	Other/Unknown/Healthy	Inconclusive_LowFF	31	Caucasian
NIPTIP138	Other/Unknown/Healthy	Inconclusive_LowFF	27	Caucasian
NIPTIP139	Other/Unknown/Healthy	Inconclusive_QS	31	African
NIPTIP140	Other/Unknown/Healthy	Inconclusive_QS	31	Caucasian
NIPTIP141	Other/Unknown/Healthy	Inconclusive_QS	25	Caucasian
NIPTIP142	Other/Unknown/Healthy	Inconclusive_LowFF	28	Caucasian
NIPTIP143	OtherAID	Inconclusive_QS	35	Caucasian
NIPTIP144	Other/Unknown/Healthy	Inconclusive_LowFF	24	Caucasian
NIPTIP145	Other/Unknown/Healthy	Inconclusive_LowFF	32	African
NIPTIP146	Other/Unknown/Healthy	Inconclusive_LowFF	25	Caucasian
NIPTIP147	Other/Unknown/Healthy	Inconclusive_LowFF	29	Caucasian
NIPTIP148	OtherAID	Inconclusive_LowFF	27	Caucasian
NIPTIP149	OtherAID	Inconclusive_LowFF	32	African
NIPTIP150	Other/Unknown/Healthy	Inconclusive_LowFF	26	Unknown
NIPTIP151	Other/Unknown/Healthy	Inconclusive_LowFF	39	Unknown
NIPTIP152	Other/Unknown/Healthy	Inconclusive_LowFF	28	Caucasian
NIPTIP153	Other/Unknown/Healthy	Inconclusive_LowFF	29	Arabic
NIPTIP154	Other/Unknown/Healthy	Inconclusive_QS	37	Arabic
NIPTIP155	Other/Unknown/Healthy	Inconclusive_LowFF	30	African
NIPTIP156	Other/Unknown/Healthy	Inconclusive_QS	26	Caucasian
NIPTIP157	Blood disorder	Inconclusive_LowFF	31	Caucasian
NIPTIP158	Other/Unknown/Healthy	Inconclusive_QS	35	Caucasian
NIPTIP159	Other/Unknown/Healthy	Inconclusive_QS	37	Unknown
NIPTIP160	Other/Unknown/Healthy	Inconclusive_LowFF	30	Caucasian
NIPTIP161	Other/Unknown/Healthy	Inconclusive_QS	26	Caucasian
NIPTIP162	Other/Unknown/Healthy	Inconclusive_QS	23	Caucasian
NIPTIP163	Other/Unknown/Healthy	Inconclusive_QS	26	Caucasian
NIPTIP164	Other/Unknown/Healthy	Inconclusive_LowFF	30	Caucasian
NIPTIP165	Other/Unknown/Healthy	Inconclusive_QS	30	Unknown
NIPTIP166	Other/Unknown/Healthy	Inconclusive_LowFF	31	Caucasian
NIPTIP167	Other/Unknown/Healthy	Inconclusive_QS	26	Asian
NIPTIP168	Other/Unknown/Healthy	Inconclusive_LowFF	28	Caucasian
NIPTIP169	Other/Unknown/Healthy	Inconclusive_LowFF	30	Caucasian
NIPTIP170	OtherAID	Inconclusive_QS	32	Unknown
NIPTIP171	Other/Unknown/Healthy	Inconclusive_QS	41	African
NIPTIP172	Other/Unknown/Healthy	Inconclusive_LowFF	26	Caucasian
NIPTIP173	Other/Unknown/Healthy	Inconclusive_LowFF	28	Unknown
NIPTIP174	Other/Unknown/Healthy	Inconclusive_QS	NA	NA
NIPTIP175	Other/Unknown/Healthy	Inconclusive_QS	22	Caucasian
NIPTIP176	Other/Unknown/Healthy	Inconclusive_LowFF	26	Caucasian
NIPTIP177	Blood disorder	Inconclusive_QS	NA	NA
NIPTIP178	Other/Unknown/Healthy	Inconclusive_QS	23	Caucasian
NIPTIP179	Other/Unknown/Healthy	Inconclusive_LowFF	25	Caucasian
NIPTIP180	Other/Unknown/Healthy	Inconclusive_QS	25	Arabic
NIPTIP181	Other/Unknown/Healthy	Inconclusive_QS	38	African
NIPTIP182	Other/Unknown/Healthy	Inconclusive_QS	27	Caucasian
NIPTIP183	Other/Unknown/Healthy	Inconclusive_QS	35	Caucasian
NIPTIP184	Other/Unknown/Healthy	Inconclusive_QS	28	Unknown
NIPTIP185	Other/Unknown/Healthy	Inconclusive_QS	NA	NA

## Sheet: cohort 3 SLE non-pregnant
PATIENT ID	SAMPLE DATE	SLEDAI	MEDICATION	DISEASE ACTIVITY	TREATMENT CHANGE	AGE	Sex	SMOKING	DIAGNOSIS assume	COMORBIDITY	AID Prediction
SLENP1	2020-10-12	3	Benlysta 200mg sc/w; Plaquenil 200mg/d,Cellcept 1500-1000/d; Medrol 2mg	No	no	53	Female	NA	SLE	Arterial Hypertension, Osteopenia	Yes
SLENP2	2020-10-12	4	Cellcept 2x2 500mg/d; Medrol 4mg/d; Plaquenil 2x200mg/d	Yes	Medrol till 6mg	33	Female	NA	SLE	Osteopenia, Lupus Nephritis	Yes
SLENP3	2020-10-12	2	Plaquenil 200mg/d; Marevan	No	no	33	Female	NA	SLE	Diabetes	No
SLENP4	2020-10-12	4	Plaquenil 200mg/d	Yes	Plaquenil till 300mg + physiotheryapy	70	Female	no	SLE	NA	No
SLENP5	2020-10-19	0	Plaquenil 200mg/d	No	no	63	Female	NA	SLE	Cardiological	No
SLENP6	2020-10-19	0	Plaquenil 200mg/d	No	no	63	Female	NA	SLE	NA	No
SLENP7	2020-10-19	NA	Plaquenil 200mg/d; Medrol 16mg/d;Endoxan 6cycli	Low	start Cellcept till 2000mg/d; Medrol decrease + physiotherapy	26	Female	NA	SLE	Lupus Nephritis	No
SLENP8	2020-11-09	NA	Cellcept 100mg/d; Medrol 4mg Plaquenil 200mg/d	Yes	Cellcept increase till 1000mg 2x/d	22	Female	NA	SLE	Pseudotumor cerebri, Neuropsychiatric lupus	Yes
SLENP9	2020-11-09	8	Benlysta 200mg sc/w; Plaquenil 200mg 2x/d; MTX 20mg/week; Medrol 4mg	Moderate	Medrol increase till 16mg step down	35	Female	NA	SLE	NA	No
SLENP10	2021-06-14	4	Plaquenil 200/400mg afwisselend;	No	no	45	Male	NA	SLE	Lupus Nephritis, Osteopenia	Yes
SLENP11	2021-06-14	NA	Plaquenil 200mg 2/d; Medrol 2mg/d	No	Medroldecrease till stop	51	Female	no	SLE	Pericarditis	No
SLENP12	2021-06-21	10	Ledertrexate 15mg/week; Medrol 4mg/d; Plaquenil 200mg/d	Yes	start Thalidomide	38	Female	no	SLE	NA	Yes
SLENP13	2021-06-21	4	Ledertrexate 15mg/week; Plaquenil 200mg/d	No	stop Benlysta	42	Female	no	SLE	NA	Yes
SLENP14	2021-06-21	NA	Plaquenil 200mg/d; Medrol 4mg/d	No	Medrol decrease till 2mg/d	37	Female	NA	SLE	NA	Yes
SLENP15	2021-06-28	8	Immuran 100mg; Plaquenil 400mg/d	No	Imuran decrease till 50mg/d	61	Male	stopped 7/2019	SLE	NA	Yes
SLENP16	2021-06-28	NA	Cellcept 1000-500mg/d; Medrol 2mg/d	No	no	40	Female	NA	SLE	NA	No
SLENP17	2021-06-28	8		No	no	60	Female	1/2 pack/d	SLE	Smoking, Alcohol	Yes
SLENP18	2021-06-28	NA	Plaquenil 200mg 1x/2d	Moderate	no	32	Female	NA	SLE	NA	No
SLENP19	2021-06-28	8	Immuran 75mg; Medrol 8mg/d; Plaquenil 200mg/d	No	no	33	Female	no	SLE	NA	Yes
SLENP20	2021-07-26	NA	Plaquenil 200mg/d	No	no	73	Female	stopped 1982	SLE	Diverticulitis, Nicotine	Yes
SLENP21	2021-07-26	4	Cellcept 2x1500mg/d; Medrol 8mg/d; Plaquenil 200mg/d	No	no	22	Male	NA	SLE	Psoriasis	Yes
SLENP22	2021-08-02	NA	Benlysta 200mg sc/week; Medrol 4mg/d; Plaquenil 200mg 2x/d	No	Medrol decrease till 2mg	38	Female	NA	SLE	NA	No
SLENP23	2021-08-02	4	Plaquenil 200mg/d	No	eventually bring Plaquenil till 1x/d	51	Female	NA	SLE	NA	No
SLENP24	2021-08-02	0	Plaquenil 200mg/d; Medrol 4mg/d	No	further unchanged	65	Female	stopped	SLE	Osteopenia	No

## Sheet: cohort 3 IBD non-pregnant
PATIENT ID	SAMPLE DATE	Date_diagnosis	Description at time of sampling	Diagnosis	Sex	Age	Concomittant_thearpy	Comorbidities	Proven active endoscopic/radiologic_MRE/histologic_ disease	Smoking	AID Prediction
IBDNP1	2020-11-30	2020-11-30	New diagnosis, recent histtory pancreatitic cancer	CD	Male	51	0	Pancreatic cancer (under therapy)	1		No
IBDNP2	2020-12-04	2014-05-15	Postoperative recurrence	CD	Female	41	0	None	1		No
IBDNP3	2021-03-29	2016-12-15	Increasing symptoms	CD	Female	33	adalimumab	Psoriasis	1	0	Yes
IBDNP5	2020-11-13	2020-05-15	Increasing symptoms	CD	Male	27	Steroids; Ustekinumab	Auto-immune hemolytic anemia	1	0	Yes
IBDNP6	2020-11-12	2017-07-15	Increasing symptoms	CD	Female	21	0	None	1		No
IBDNP7	2021-03-01	2011-01-15	Increasing symptoms	CD	Male	25	adalimumab	None	1		No
IBDNP8	2020-11-06	1999-07-15	Increasing symptoms	CD	Male	34	Xarelto	veneous thromboembolism; testiscarcinoma	1	0	No
IBDNP9	2020-12-07	1993-07-15	Increasing symptoms	CD	Male	60	vedolizumab	None	1	0	No
IBDNP10	2020-11-12	1996-07-15	Elevated fCal	CD	Male	77	0	None	1	0	No
IBDNP11	2020-12-02	1978-07-15	Active disease	CD	Male	56	vedolizumab	Bladder cancer (in past); veneous thromboemboilsm	1	2	No
IBDNP12	2020-11-30	2018-06-15	Active disease	CD	Male	27	infliximab	None	1		No
IBDNP13	2020-12-02	2010-02-15	Active disease	CD	Male	26	adalimumab	Juvenile spondylarthropathy	1		No
IBDNP14	2021-01-26	1981-07-15	Active disease	CD	Male	53	vedolizumab + MTX	Spondylatrthopathy	1		Yes
IBDNP15	2020-11-23	1995-01-15	Active disease	CD	Male	43	vedolizumab	None	1	1	No
IBDNP16	2021-03-15	2020-11-15	New diagnosis	CD	Male	26	None	None	1	0	No
IBDNP17	2020-11-24	2001-07-15	Inclusing study	CD	Male	28	ustekinumab	LiverTx due to PSC	1	0	No
IBDNP18	2021-01-04	2006-07-15	monitoring	CD	Male	89	ustekinumab	Bladder cancer (in past); Prostate cancer	1	0	No
IBDNP19	2021-01-04	1986-07-15		CD	Male	57	vedolizumab	Obesitas	1	0	No
IBDNP20	2021-02-10	2020-02-15	flare	CD	Male	20	steroids	None	1	0	Yes
IBDNP22	2021-01-04	2001-07-15		CD	Female	40	infliximab	None	1	2	Yes
IBDNP23	2021-01-15	1990-07-15	monitoring	CD	Male	59	ustekinumab	Tuberculosis (past); psoriasis	1	0	No
IBDNP24	2021-02-22	2015-12-11		CD	Male	30	adalimumab	None	1	1	No
IBDNP25	2020-11-27	1995-11-15		CD	Female	60	0	Erythema nodosum, psoriasis	1	0	No
IBDNP26	2020-11-02	2004-04-15		CD	Male	40	ustekinumab	None	0	0	No
IBDNP27	2020-11-27	1999-07-15		CD	Female	55	0	None	1	1	Yes
IBDNP28	2020-11-24	1986-07-15		CD	Male	52	ustekinumab	None	1	0	Yes
IBDNP29	2021-04-12	2014-07-15		CD	Male	45	vedolizumab	Spondylatrthopathy	1	0	No
IBDNP30	2021-04-19			IBD	Female						No
IBDNP31	2021-04-19			IBD	Male						No
IBDNP32	2021-04-13	1986-07-15	Active disease	CD	Male	48	None	None	1	0	No
IBDNP34	2019-09-25	2018-06-15	Disease flare and obstruction	CD	Male	56	Ustekinumab	None	1	0	Yes
IBDNP38	2019-08-29	2019-08-15	New diagnosis	CD	Male	72	Topical steroids	None	1	2	No
IBDNP40	2019-07-19	2019-07-18	New diagnosis	CD	Male	20	Systemic steroids	None	1	0	Yes
